# Supplementary material for: Preparation and in vitro performance evaluation of resveratrol for oral self-microemulsion
Source: PLoS One. 2019 Apr 16;14(4):e0214544. doi: 10.1371/journal.pone.0214544 (PMC6467382; doi:10.1371/journal.pone.0214544)
Supplement: S1 File — Treatment of PC12 cells with OD at 570 nm with different concentrations of Res powder and Res SMEDDS. (ZIP) [file pone.0214544.s001.zip]

Archive with 2 entries (1 files):
- data/
- data/S1_File.XLSX.xlsx
