# Supplementary material for: Preparation and in vitro performance evaluation of resveratrol for oral self-microemulsion
Source: PLoS One. 2019 Apr 16;14(4):e0214544. doi: 10.1371/journal.pone.0214544 (PMC6467382; doi:10.1371/journal.pone.0214544)
Supplement: S1 File — Treatment of PC12 cells with OD at 570 nm with different concentrations of Res powder and Res SMEDDS. (ZIP) [file pone.0214544.s001.zip › data/S1_File.XLSX.xlsx]

## Sheet: Sheet1
PC12
	OD	OD	OD	OD	MEAN	STDEV		OD	OD	OD	OD	MEAN	STDEV
Control	1.642	1.652	1.677	1.607	1.6445	0.0290115	Control	1.642	1.652	1.677	1.607	1.6445	0.0290115
RES 10μM	1.656	1.6124	1.679	1.612	1.63985	0.03328	SMEDDS-RES 10μM	1.583	1.597	1.482	1.57	1.558	0.0518524
RES 20μM	1.581	1.691	1.644	1.604	1.63	0.0482839	SMEDDS-RES 20μM	1.573	1.479	1.558	1.426	1.509	0.0690072
RES 50μM	1.599	1.531	1.48	1.49	1.525	0.0540432	SMEDDS-RES 50μM	1.396	1.36	1.355	1.371	1.3705	0.0182665
RES 100μM	1.428	1.454	1.466	1.469	1.45425	0.0186615	SMEDDS-RES 100μM	1.243	1.384	1.278	1.246	1.28775	0.0660927
